# Supplementary material for: Phenotypic recapitulation and correction of desmoglein-2-deficient cardiomyopathy using human-induced pluripotent stem cell-derived cardiomyocytes
Source: Hum Mol Genet. 2021 May 5;30(15):1384–97. doi: 10.1093/hmg/ddab127 (PMC8283207; doi:10.1093/hmg/ddab127)
Supplement: Supplementary_table_1_HMG-2021-CE-00080_Shiba_ddab127 [file supplementary_table_1_hmg-2021-ce-00080_shiba_ddab127.xlsx]

## Sheet: Sheet1
Supplementary Table 1
Oligo DNA		sequence (5'-3')	Application
DSG2_exon4_#1	sgRNA	TTCTTCTCGATCAAGAATGC	sgRNA sequence targeting exon 4 in DSG2
DSG2_exon4_#2	sgRNA	TTAAAGACAAATATACCAAA	sgRNA sequence targeting exon 4 in DSG2
DSG2_exon4_#3	sgRNA	TTTGTCTTTAACAAAGATAC	sgRNA sequence targeting exon 4 in DSG2
BamHI_DSG2_exon4_F	primer	GGATCCactgccattcccctagtccaagt	cloning for pCAG-EGxxFP vector, cloning to detect genomic cleavage at DSG2 locus
EcoRI_DSG2_exon4_R	primer	GAATTCcccaacaaagacatcctgtgtg	cloning for pCAG-EGxxFP vector, cloning to detect genomic cleavage at DSG2 locus
Hs_DSG2_F	primer	aattgcgctcatgattttgg	RT-PCR
Hs_DSG2_R	primer	gcaatggcacatcagcagta	RT-PCR
Hs_ACTB_F	primer	ggcatgggtcagaaggatt	RT-PCR
Hs_ACTB_R	primer	ggggtgttgaaggtctcaaa	RT-PCR
DSG2_repair_F	primer	ttcccattccggaagatgca	cloning genomic sequence for repair template
DSG2_repair_R	primer	cctcatgaagagcactgtgt	cloning genomic sequence for repair template
DSG2_exon4_synonymous	primer	tggctctgtaatcccttttcc	primer for inverse PCR to generate HDR template with synonymous mutation
DSG2_exon4_synonymous	primer	cctttcggcattttcgtattcaacaaagat	primer for inverse PCR to generate HDR template with synonymous mutation
