# Supplementary material for: Phenotypic recapitulation and correction of desmoglein-2-deficient cardiomyopathy using human-induced pluripotent stem cell-derived cardiomyocytes
Source: Hum Mol Genet. 2021 May 5;30(15):1384–97. doi: 10.1093/hmg/ddab127 (PMC8283207; doi:10.1093/hmg/ddab127)
Supplement: Supplementary_table_2_HMG-2021-CE-00080_Shiba_ddab127 [file supplementary_table_2_hmg-2021-ce-00080_shiba_ddab127.xlsx]

## Sheet: Sheet1
	Supplementary Table 2
	Antibody	Specification	Immunofluorescence	Immunohistochemistry	Western blot
	OCT-3/4	Santa Cruz Biotechnology, Cat# sc-5279, RRID: AB_628051	1:500
	TRA-1-60	Merck Millipore, Cat# MAB4360, RRID: AB_2119183	1:200
	SSEA-4	Merck Millipore, Cat# MAB4304, RRID: AB_177629	1:200
	NANOG	Abcam, Cat# ab80892, RRID: AB_2150114	1:500
	Desmoglein-2	Santa Cruz Biotechnology, Cat# sc-80663 RRID: AB_2093438	1:1000		1:2000
	Desmoglein-2	PROGEN, Cat# 651119, RRID: AB_1541112		1:10
	Desmocollin-2/3	Thermo Fisher Scientific, Cat#32-6200, RRID: AB_2533090	1:1000	1:100
	Plakophilin-2	PROGEN, Cat# 651167	1:50
	Plakophilin-2	Abcam, Cat# ab151402			1:2000
	Plakophilin-2	PROGEN, Cat# 651101, RRID: AB_1542758		1:10
	Plakoglobin	Cell Signaling Technology, Cat# 2309, RRID: AB_823448	1:1000		1:2000
	Plakoglobin	PROGEN, Cat# 65105		1:10
	Desmoplakin I+II	Abcam, Cat# ab16434 RRID: AB_443375	1:100		1:100
	Desmoplakin I+II	PROGEN, Cat# 65146		1:10
	N-cadherin	Cell Signaling Technology, Cat# 13116, RRID: AB_2687616			1:2000
	Connexin 43	Cell Signaling Technology, Cat# 3512, RRID: AB_2294590			1:2000
	Troponin T	Abcam, Cat# ab64623, RRID: AB_1139590	1:1000
	Troponin T-C	Santa Cruz Biotechnology, Cat# sc-20025, RRID: AB_628403	1:1000
	GAPDH	Santa Cruz Biotechnology, Cat# sc-47724, RRID: AB_627678			1:2000
	Sarcomeric Alpha Actinin	Abcam, Cat# ab9465, RRID: AB_307264	1:1000		1:2000
	Anti-HA-tag	MBL, Cat# M180-3S, RRID: AB_10951700			1:1000
	Hoechst 33342	DOJINDO Molecular Technologies, Cat# H342	1:2000
	Troponin T	BD Bioscience, Cat# 565618, RRID: AB_2739306	1:300 for FACS analysis
