# Supplementary material for: Phenotypic recapitulation and correction of desmoglein-2-deficient cardiomyopathy using human-induced pluripotent stem cell-derived cardiomyocytes
Source: Hum Mol Genet. 2021 May 5;30(15):1384–97. doi: 10.1093/hmg/ddab127 (PMC8283207; doi:10.1093/hmg/ddab127)
Supplement: Supplementary_video_2_HMG-2021-CE-00080_Shiba_ddab127 [file supplementary_video_2_hmg-2021-ce-00080_shiba_ddab127.zip]

Archive with 1 entries (1 files):
- Supplementary_video_2_HMG-2021-CE-00080_Shiba_ddab127.rv
